# Supplementary material for: Effects of Cognitive Behavioral Treatment-Based Withdrawal Intervention in Patients with Long-Term Opioid Use for Chronic Pain
Source: J Clin Med. 2025 Oct 28;14(21):7640. doi: 10.3390/jcm14217640 (PMC12608561; doi:10.3390/jcm14217640)
Supplement: Supplementary file 1 [file jcm-14-07640-s001.zip]

Archive with 1 entries (1 files):
- jcm-3870260-supplementary.pdf
